# Supplementary material for: Egg parasitoids of the tea green leafhopper Empoascaonukii (Hemiptera, Cicadellidae) in Japan, with description of a new species of Anagrus (Hymenoptera, Mymaridae)
Source: Zookeys. 2019 Apr 8;836:93–112. doi: 10.3897/zookeys.836.32634 (PMC6477861; doi:10.3897/zookeys.836.32634)
Supplement: XML Treatment for Anagrus (Anagrus) rugmanjonesi [file zookeys.836.32634-treatment1.xml]

<!DOCTYPE tp:taxon-treatment
  PUBLIC "-//TaxonX//DTD Taxonomic Treatment Publishing DTD v0 20100105//EN" "tax-treatment-NSO.dtd">
<tp:taxon-treatment xmlns:tp="http://www.plazi.org/taxpub"><tp:treatment-meta><kwd-group><label>Taxon classification</label><kwd><named-content xmlns:xlink="http://www.w3.org/1999/xlink" content-type="kingdom">Animalia</named-content></kwd><kwd><named-content xmlns:xlink="http://www.w3.org/1999/xlink" content-type="order">Hymenoptera</named-content></kwd><kwd><named-content xmlns:xlink="http://www.w3.org/1999/xlink" content-type="family">Mymaridae</named-content></kwd></kwd-group><mixed-citation publication-type="journal"><person-group><name><surname>V. Triapitsyn</surname><given-names>Serguei</given-names></name><name><surname>Adachi-Hagimori</surname><given-names>Tetsuya</given-names></name><name><surname>F. Rugman-Jones</surname><given-names>Paul</given-names></name><name><surname>Barry</surname><given-names>Adema</given-names></name><name><surname>Abe</surname><given-names>Aoba</given-names></name><name><surname>Matsuo</surname><given-names>Kazunori</given-names></name><name><surname>Ohno</surname><given-names>Kazuro</given-names></name></person-group><article-title>Egg parasitoids of the tea green leafhopper <italic><tp:taxon-name><tp:taxon-name-part taxon-name-part-type="genus" reg="Empoasca">Empoasca</tp:taxon-name-part><tp:taxon-name-part taxon-name-part-type="species" reg="onukii">onukii</tp:taxon-name-part></tp:taxon-name></italic> (<tp:taxon-name><tp:taxon-name-part taxon-name-part-type="order">Hemiptera</tp:taxon-name-part></tp:taxon-name>, <tp:taxon-name><tp:taxon-name-part taxon-name-part-type="family">Cicadellidae</tp:taxon-name-part></tp:taxon-name>) in Japan, with description of a new species of <italic><tp:taxon-name><tp:taxon-name-part taxon-name-part-type="genus" reg="Anagrus">Anagrus</tp:taxon-name-part></tp:taxon-name></italic> (<tp:taxon-name><tp:taxon-name-part taxon-name-part-type="order">Hymenoptera</tp:taxon-name-part></tp:taxon-name>, <tp:taxon-name><tp:taxon-name-part taxon-name-part-type="family">Mymaridae</tp:taxon-name-part></tp:taxon-name>)</article-title><source>Zookeys</source><day>08</day><month>4</month><year>2019</year><volume>836</volume><fpage>93</fpage><lpage>112</lpage><pub-id pub-id-type="doi">10.3897/zookeys.836.32634</pub-id></mixed-citation></tp:treatment-meta><tp:nomenclature><tp:taxon-name><tp:taxon-name-part taxon-name-part-type="genus" reg="Anagrus">Anagrus</tp:taxon-name-part> (<tp:taxon-name-part taxon-name-part-type="subgenus" reg="Anagrus">Anagrus</tp:taxon-name-part>) <tp:taxon-name-part taxon-name-part-type="species" reg="rugmanjonesi">rugmanjonesi</tp:taxon-name-part><object-id xmlns:xlink="http://www.w3.org/1999/xlink" content-type="zoobank" xlink:type="simple">http://zoobank.org/26BD44A5-87B3-4AD9-968A-83B9A2B0DECC</object-id></tp:taxon-name><tp:taxon-authority>Triapitsyn &amp; Adachi-Hagimori</tp:taxon-authority><tp:taxon-status xmlns:xlink="http://www.w3.org/1999/xlink" xlink:type="simple">sp. n.</tp:taxon-status><xref ref-type="fig" rid="F2">Figures 2</xref><xref ref-type="fig" rid="F3">, 3</xref><xref ref-type="fig" rid="F4">, 4</xref><xref ref-type="fig" rid="F5">, 5</xref><tp:nomenclature-citation-list><tp:nomenclature-citation><tp:taxon-name>
                  <tp:taxon-name-part taxon-name-part-type="genus" reg="Anagrus"/>
                  <tp:taxon-name-part taxon-name-part-type="species" reg="rugmanjonesi"/>
                </tp:taxon-name><comment>?<tp:taxon-name><tp:taxon-name-part taxon-name-part-type="genus" reg="Anagrus">Anagrus</tp:taxon-name-part></tp:taxon-name> sp.: <xref ref-type="bibr" rid="B22">Takagi 1978</xref>: 101–102 (egg parasitoid of tea green leafhopper and its population dynamics in Japan). </comment></tp:nomenclature-citation><tp:nomenclature-citation><tp:taxon-name>
                  <tp:taxon-name-part taxon-name-part-type="family">Mymaridae</tp:taxon-name-part>
                </tp:taxon-name><comment>sp. A (resembling <tp:taxon-name><tp:taxon-name-part taxon-name-part-type="genus" reg="Anagrus">Anagrus</tp:taxon-name-part></tp:taxon-name>): <xref ref-type="bibr" rid="B12">Ojima et al. 2010</xref>: 38–41 (egg parasitoid of tea green leafhopper and its population dynamics in Kochi Prefecture, Shikoku Island, Japan), 43–44 (photographs).</comment></tp:nomenclature-citation></tp:nomenclature-citation-list></tp:nomenclature><tp:treatment-sec sec-type="type material" id="SECID0E4IAE"><title>Type material.</title><p>Holotype female, deposited in <named-content xmlns:xlink="http://www.w3.org/1999/xlink" content-type="dwc:institutional_code" xlink:type="simple">BLKU</named-content>, on slide (Fig. <xref ref-type="fig" rid="F2">2b</xref>) labeled: 1. “JAPAN: Miyazaki Prefecture (Kyushu I.), Miyazaki City, Takaoka Takaoka5 field, parasitized eggs of <italic><tp:taxon-name><tp:taxon-name-part taxon-name-part-type="genus" reg="Empoasca">Empoasca</tp:taxon-name-part><tp:taxon-name-part taxon-name-part-type="species" reg="onukii">onukii</tp:taxon-name-part></tp:taxon-name></italic> Matsuda collected 17.x.2017, parasitoids emerged 28.x.2017, A. Barry. On tea, <italic><tp:taxon-name><tp:taxon-name-part taxon-name-part-type="genus" reg="Camellia">Camellia</tp:taxon-name-part><tp:taxon-name-part taxon-name-part-type="species" reg="sinensis">sinensis</tp:taxon-name-part></tp:taxon-name></italic>. Vial #75”; 2. “Mounted by V. V. Berezovskiy 2018 in Canada balsam”; 3. [magenta] “<tp:taxon-name><tp:taxon-name-part taxon-name-part-type="genus" reg="Anagrus">Anagrus</tp:taxon-name-part> (<tp:taxon-name-part taxon-name-part-type="subgenus" reg="Anagrus">Anagrus</tp:taxon-name-part>) <tp:taxon-name-part taxon-name-part-type="species" reg="rugmanjonesi">rugmanjonesi</tp:taxon-name-part></tp:taxon-name> Triapitsyn &amp; Adachi-Hagimori HOLOTYPE ♀”; 4. “Det. by S. V. Triapitsyn 2018”; 5. [barcode database label/unique identifier] “<named-content xmlns:xlink="http://www.w3.org/1999/xlink" content-type="dwc:institutional_code" xlink:type="simple">UCRC</named-content> [bold] UCRC_ENT 00504791”. The holotype (Fig. <xref ref-type="fig" rid="F3">3a</xref>) is in good condition, complete.</p><fig id="F2" position="float" orientation="portrait"><label>Figure 2.</label><caption><p><italic><tp:taxon-name><tp:taxon-name-part taxon-name-part-type="genus" reg="Anagrus">Anagrus</tp:taxon-name-part><tp:taxon-name-part taxon-name-part-type="species" reg="rugmanjonesi">rugmanjonesi</tp:taxon-name-part></tp:taxon-name></italic> sp. n. female: <bold>a</bold> habitus of dry-mounted specimen (paratype from Takaoka, Miyazaki City, Miyazaki Prefecture, Kyushu Island) <bold>b</bold> slide (holotype).</p></caption><graphic xmlns:xlink="http://www.w3.org/1999/xlink" xlink:href="zookeys-836-093-g002.jpg" position="float" orientation="portrait" xlink:type="simple" id="oo_292222.jpg"/></fig><fig id="F3" position="float" orientation="portrait"><label>Figure 3.</label><caption><p><italic><tp:taxon-name><tp:taxon-name-part taxon-name-part-type="genus" reg="Anagrus">Anagrus</tp:taxon-name-part><tp:taxon-name-part taxon-name-part-type="species" reg="rugmanjonesi">rugmanjonesi</tp:taxon-name-part></tp:taxon-name></italic> sp. n. female: <bold>a</bold> holotype habitus <bold>b</bold> holotype antenna <bold>c</bold> metasoma (paratype from Kitakata, Nobeoka City, Miyazaki Prefecture, Kyushu Island).</p></caption><graphic xmlns:xlink="http://www.w3.org/1999/xlink" xlink:href="zookeys-836-093-g003.jpg" position="float" orientation="portrait" xlink:type="simple" id="oo_292223.jpg"/></fig><p>Paratypes. JAPAN, Kyushu Island, Miyazaki Prefecture (from parasitized eggs of <italic><tp:taxon-name><tp:taxon-name-part taxon-name-part-type="genus" reg="Empoasca">E.</tp:taxon-name-part><tp:taxon-name-part taxon-name-part-type="species" reg="onukii">onukii</tp:taxon-name-part></tp:taxon-name></italic> on tea plant, <italic><tp:taxon-name><tp:taxon-name-part taxon-name-part-type="genus" reg="Camellia">Camellia</tp:taxon-name-part><tp:taxon-name-part taxon-name-part-type="species" reg="sinensis">sinensis</tp:taxon-name-part></tp:taxon-name></italic>): Miyazaki City, Takaoka: Takaoka 4 field, collected 17.x.2017, emerged 26.x.2017, A. Abe (vial #18) [1 female on point, <named-content xmlns:xlink="http://www.w3.org/1999/xlink" content-type="dwc:institutional_code" xlink:type="simple">BLKU</named-content> (UCRC_ENT 00504790) and 1 female on slide, <named-content xmlns:xlink="http://www.w3.org/1999/xlink" content-type="dwc:institutional_code" xlink:type="simple">UCRC</named-content> (molecular voucher PR18-238, UCRC_ENT 00506187)]; Takaoka 5 field, collected 17.x.2017, emerged 26.x.2017, A. Barry (vial #73) [1 female on point, <named-content xmlns:xlink="http://www.w3.org/1999/xlink" content-type="dwc:institutional_code" xlink:type="simple">UCRC</named-content> (UCRC_ENT 00504789)]; Takaoka 5 field, collected 17.x.2017, emerged 31.x.2017, A. Barry (vial #71) [1 male on point, <named-content xmlns:xlink="http://www.w3.org/1999/xlink" content-type="dwc:institutional_code" xlink:type="simple">UCRC</named-content> (UCRC_ENT 00504788)]; Takaoka 6 field, collected 17.x.2017, emerged 24.x.2017, A. Abe (vial #11) [1 female on slide, <named-content xmlns:xlink="http://www.w3.org/1999/xlink" content-type="dwc:institutional_code" xlink:type="simple">BLKU</named-content> (UCRC_ENT 00506185)]; Takaoka 6 field, collected 17.x.2017, emerged 25.x.2017, A. Abe (vial #12) [1 male on slide, <named-content xmlns:xlink="http://www.w3.org/1999/xlink" content-type="dwc:institutional_code" xlink:type="simple">BLKU</named-content> (UCRC_ENT 00506184)]. Nobeoka City, Kitakata, Kita 1 field: collected 20.x.2017, emerged 27.x.2017, A. Abe (vial #32) [1 female on slide, <named-content xmlns:xlink="http://www.w3.org/1999/xlink" content-type="dwc:institutional_code" xlink:type="simple">UCRC</named-content> (molecular voucher PR18-239, UCRC_ENT 00506188)]; collected 20.x.2017, emerged 26.x.2017, A. Barry (vial #38) [1 female on slide, <named-content xmlns:xlink="http://www.w3.org/1999/xlink" content-type="dwc:institutional_code" xlink:type="simple">UCRC</named-content> (UCRC_ENT 00506186)]; collected 20.x.2017, emerged 27.x.2017, A. Barry (vial #37) [1 male on slide, <named-content xmlns:xlink="http://www.w3.org/1999/xlink" content-type="dwc:institutional_code" xlink:type="simple">UCRC</named-content> (UCRC_ENT 00506183)].</p></tp:treatment-sec><tp:treatment-sec sec-type="type material" id="SECID0EDQAE"><title>Other (non-type) material examined.</title><p>JAPAN, Kyushu Island, Miyazaki Prefecture (from parasitized eggs of <italic><tp:taxon-name><tp:taxon-name-part taxon-name-part-type="genus" reg="Empoasca">E.</tp:taxon-name-part><tp:taxon-name-part taxon-name-part-type="species" reg="onukii">onukii</tp:taxon-name-part></tp:taxon-name></italic> on tea plant, <italic><tp:taxon-name><tp:taxon-name-part taxon-name-part-type="genus" reg="Camellia">Camellia</tp:taxon-name-part><tp:taxon-name-part taxon-name-part-type="species" reg="sinensis">sinensis</tp:taxon-name-part></tp:taxon-name></italic>): Miyazaki City, Takaoka: Takaoka 4 field, collected 10.x.2017, emerged 12.x.2017, A. Abe (vial #15) [1 female in ethanol, <named-content xmlns:xlink="http://www.w3.org/1999/xlink" content-type="dwc:institutional_code" xlink:type="simple">UCRC</named-content>]; Takaoka 4 field, collected 10.x.2017, emerged 19.x.2017, A. Abe (vial #17) [1 male in ethanol, <named-content xmlns:xlink="http://www.w3.org/1999/xlink" content-type="dwc:institutional_code" xlink:type="simple">UCRC</named-content>]; Takaoka 4 field, collected 17.x.2017, emerged 26.x.2017, A. Abe (vial #16) [1 male in ethanol, <named-content xmlns:xlink="http://www.w3.org/1999/xlink" content-type="dwc:institutional_code" xlink:type="simple">UCRC</named-content>]; Takaoka 5 field, collected 25.x.2017, emerged 31.x.2017, A. Barry (vial #72) [1 male, destroyed for DNA extraction, PR18-486]. Nobeoka City, Kitakata, Kita 1 field, collected 20.x.2017, emerged 1.xi.2017, A. Abe (vial #34) [1 female in ethanol, <named-content xmlns:xlink="http://www.w3.org/1999/xlink" content-type="dwc:institutional_code" xlink:type="simple">UCRC</named-content>].</p></tp:treatment-sec><tp:treatment-sec sec-type="diagnosis" id="SECID0ENSAE"><title>Diagnosis.</title><p>The new species is a member of the <italic>incarnatus</italic> species group of the <tp:taxon-name><tp:taxon-name-part taxon-name-part-type="genus" reg="Anagrus">Anagrus</tp:taxon-name-part> (<tp:taxon-name-part taxon-name-part-type="subgenus" reg="Anagrus">Anagrus</tp:taxon-name-part>)</tp:taxon-name> as defined by <xref ref-type="bibr" rid="B2">Chiappini et al. (1996)</xref>, and its <italic><tp:taxon-name><tp:taxon-name-part taxon-name-part-type="genus" reg="Anagrus">A.</tp:taxon-name-part><tp:taxon-name-part taxon-name-part-type="species" reg="incarnatus">incarnatus</tp:taxon-name-part></tp:taxon-name></italic> species complex, studied by <xref ref-type="bibr" rid="B29">Triapitsyn et al. (2018)</xref>. Female antenna (Fig. <xref ref-type="fig" rid="F3">3b</xref>) with F2 not the longest funicular segment (usually F4 is or, sometimes, F6); <abbrev xmlns:xlink="http://www.w3.org/1999/xlink" xlink:title="multiporous plate sensillum or sensilla on the antennal flagellar segments" id="ABBRID0E6TAE" xlink:type="simple">mps</abbrev> on F4 (1), F5 (1 or 2), F6 (2), and clava (5); midlobe of mesoscutum without adnotaular setae (Figs <xref ref-type="fig" rid="F4">4d</xref>, <xref ref-type="fig" rid="F5">5b</xref>); fore wing disc sometimes with a distinct, but small subapical bare area (Fig. <xref ref-type="fig" rid="F4">4b</xref>) but often this bare area is either somewhat indistinct (Fig. <xref ref-type="fig" rid="F4">4a</xref>) or absent (Fig. <xref ref-type="fig" rid="F4">4c</xref>); ovipositor 2.3–2.5× length of protibia.</p><fig id="F4" position="float" orientation="portrait"><label>Figure 4.</label><caption><p><italic><tp:taxon-name><tp:taxon-name-part taxon-name-part-type="genus" reg="Anagrus">Anagrus</tp:taxon-name-part><tp:taxon-name-part taxon-name-part-type="species" reg="rugmanjonesi">rugmanjonesi</tp:taxon-name-part></tp:taxon-name></italic> sp. n. female: <bold>a</bold> fore and hind wings (holotype) <bold>b</bold> fore wing (paratype from Takaoka, Miyazaki City, Miyazaki Prefecture, Kyushu Island) <bold>c</bold> fore wing (paratype from Kitakata, Nobeoka City, Miyazaki Prefecture, Kyushu Island) <bold>d</bold> mesosoma (paratype from Takaoka).</p></caption><graphic xmlns:xlink="http://www.w3.org/1999/xlink" xlink:href="zookeys-836-093-g004.jpg" position="float" orientation="portrait" xlink:type="simple" id="oo_292224.jpg"/></fig><p>Morphologically, <italic><tp:taxon-name><tp:taxon-name-part taxon-name-part-type="genus" reg="Anagrus">A.</tp:taxon-name-part><tp:taxon-name-part taxon-name-part-type="species" reg="rugmanjonesi">rugmanjonesi</tp:taxon-name-part></tp:taxon-name></italic> is most similar to the Palaearctic species <italic><tp:taxon-name><tp:taxon-name-part taxon-name-part-type="genus" reg="Anagrus">A.</tp:taxon-name-part><tp:taxon-name-part taxon-name-part-type="species" reg="turpanicus">turpanicus</tp:taxon-name-part></tp:taxon-name></italic>, to which its female specimens with a more or less distinct bare area on the fore wing disc key in <xref ref-type="bibr" rid="B9">Li et al. (2018)</xref>. Both taxa have F2 of the female antenna not the longest funicular segment whereas in the other members of the <italic><tp:taxon-name><tp:taxon-name-part taxon-name-part-type="genus" reg="Anagrus">A.</tp:taxon-name-part><tp:taxon-name-part taxon-name-part-type="species" reg="incarnatus">incarnatus</tp:taxon-name-part></tp:taxon-name></italic> species complex it is the longest one (<xref ref-type="bibr" rid="B25">Triapitsyn 2015</xref>; <xref ref-type="bibr" rid="B6">Hu and Triapitsyn 2016</xref>; <xref ref-type="bibr" rid="B29">Triapitsyn et al. 2018</xref>). In <italic><tp:taxon-name><tp:taxon-name-part taxon-name-part-type="genus" reg="Anagrus">A.</tp:taxon-name-part><tp:taxon-name-part taxon-name-part-type="species" reg="turpanicus">turpanicus</tp:taxon-name-part></tp:taxon-name></italic>, however, the mesosoma is mostly yellowish brown except anterior half or so of mesoscutum is brown and frenum is yellowish white (<xref ref-type="bibr" rid="B6">Hu and Triapitsyn 2016</xref>), whereas in <italic><tp:taxon-name><tp:taxon-name-part taxon-name-part-type="genus" reg="Anagrus">A.</tp:taxon-name-part><tp:taxon-name-part taxon-name-part-type="species" reg="rugmanjonesi">rugmanjonesi</tp:taxon-name-part></tp:taxon-name></italic> the scutellum and mesosoma (laterally, except the pronotum) are contrastingly white (Fig. <xref ref-type="fig" rid="F2">2a</xref>). Also, in <italic><tp:taxon-name><tp:taxon-name-part taxon-name-part-type="genus" reg="Anagrus">A.</tp:taxon-name-part><tp:taxon-name-part taxon-name-part-type="species" reg="rugmangonesi">rugmangonesi</tp:taxon-name-part></tp:taxon-name></italic> the clava is at most as long as the combined length of F5 and F6 whereas it is always longer than that in <italic><tp:taxon-name><tp:taxon-name-part taxon-name-part-type="genus" reg="Anagrus">A.</tp:taxon-name-part><tp:taxon-name-part taxon-name-part-type="species" reg="turpanicus">turpanicus</tp:taxon-name-part></tp:taxon-name></italic>. The fact that the two species also substantially differ genetically (Fig. <xref ref-type="fig" rid="F7">7</xref>) provides a good justification for their differentiation as two separate entities. In <xref ref-type="bibr" rid="B9">Li et al. (2018)</xref>, those specimens of <italic><tp:taxon-name><tp:taxon-name-part taxon-name-part-type="genus" reg="Anagrus">A.</tp:taxon-name-part><tp:taxon-name-part taxon-name-part-type="species" reg="rugmanjonesi">rugmanjonesi</tp:taxon-name-part></tp:taxon-name></italic> that lack a more or less distinct bare area on the fore wing disc key to <italic><tp:taxon-name><tp:taxon-name-part taxon-name-part-type="genus" reg="Anagrus">Anagrus</tp:taxon-name-part><tp:taxon-name-part taxon-name-part-type="species" reg="nilaparvatae">nilaparvatae</tp:taxon-name-part></tp:taxon-name></italic> Pang &amp; Wang, a well-known egg parasitoid of rice planthoppers (<tp:taxon-name><tp:taxon-name-part taxon-name-part-type="order">Hemiptera</tp:taxon-name-part></tp:taxon-name>, <tp:taxon-name><tp:taxon-name-part taxon-name-part-type="family">Delphacidae</tp:taxon-name-part></tp:taxon-name>) and leafhoppers in Asia. The latter taxon was recently synonymized under <italic><tp:taxon-name><tp:taxon-name-part taxon-name-part-type="genus" reg="Anagrus">Anagrus</tp:taxon-name-part><tp:taxon-name-part taxon-name-part-type="species" reg="incarnatus">incarnatus</tp:taxon-name-part></tp:taxon-name></italic>, and F2 of its female antenna is always the longest funicular segment (<xref ref-type="bibr" rid="B29">Triapitsyn et al. 2018</xref>). A key to females of the Japanese species of <italic><tp:taxon-name><tp:taxon-name-part taxon-name-part-type="genus" reg="Anagrus">Anagrus</tp:taxon-name-part></tp:taxon-name></italic> is provided below, as the previous key by <xref ref-type="bibr" rid="B18">Sahad and Hirashima (1984)</xref> is outdated.</p></tp:treatment-sec><tp:treatment-sec sec-type="description" id="SECID0EA2AE"><title>Description.</title><p>Female (holotype and paratypes). Body length of dry-mounted, critical point-dried paratypes 400–460 µm, and of the slide-mounted paratypes 560–590 µm. Body (Figs <xref ref-type="fig" rid="F2">2a</xref>, <xref ref-type="fig" rid="F3">3a</xref>) mostly brown to dark brown except face, gena, and propodeum light brown and scutellum and mesosoma laterally (except pronotum) white; posterior half or so of mesoscutum and apex of gaster often light brown to off-white; scape, pedicel and F1 pale to light brown, remaining funicular segments light brown, and clava brown; legs mostly pale to light brown, wings hyaline. Antenna (Fig. <xref ref-type="fig" rid="F3">3b</xref>) with scape 2.9–3.8× as long as wide, with cross-ridges, 1.9–2.2× length of pedicel; F1 a little longer than wide, about half of pedicel length; F2 at least slightly shorter than following funicular segments, F4 usually the longest funicular segment (except sometimes F6 the longest); <abbrev xmlns:xlink="http://www.w3.org/1999/xlink" xlink:title="multiporous plate sensillum or sensilla on the antennal flagellar segments" id="ABBRID0ES2AE" xlink:type="simple">mps</abbrev> on F4 (1); F5 (1 or 2), and F6 (2); clava with 5 <abbrev xmlns:xlink="http://www.w3.org/1999/xlink" xlink:title="multiporous plate sensillum or sensilla on the antennal flagellar segments" id="ABBRID0EW2AE" xlink:type="simple">mps</abbrev>, 2.8–3.3× as long as wide, either as long as combined length of F5 and <!--PageBreak --><!--PageBreak --><!--PageBreak --><!--PageBreak -->F6 or slightly shorter. Midlobe of mesoscutum without adnotaular setae (Fig. <xref ref-type="fig" rid="F4">4d</xref>). Fore wing (Fig. <xref ref-type="fig" rid="F4">4a–c</xref>) 7.0–8.0× as long as wide, longest marginal seta 2.6–2.9× maximum wing width; distal macrochaeta 1.6–1.7× length of proximal macrochaeta; disc with several rows of setae in addition to admarginal rows of setae (1 complete row originating behind apex of venation and 3 or 4 irregular rows in the broadest part of disc), sometimes leaving a distinct, but small subapical bare area at posterior margin (Fig. <xref ref-type="fig" rid="F4">4b</xref>) but often this bare area either somewhat indistinct (Fig. <xref ref-type="fig" rid="F4">4a</xref>) or absent (Fig. <xref ref-type="fig" rid="F4">4c</xref>). Hind wing (Fig. <xref ref-type="fig" rid="F4">4a</xref>) 22–24× as long as wide, longest marginal seta 6.0–7.0× maximum wing width; disc mostly bare except for an incomplete row of setae along anterior margin and a compete row of setae along posterior margin. Ovipositor (Fig. <xref ref-type="fig" rid="F3">3c</xref>) extending anteriorly almost to mesophragma in slide-mounted specimens and exserted a little beyond apex of gaster posteriorly (by 0.12–0.15× total ovipositor length). Second valvifers (= external plates of ovipositor), e.g., <xref ref-type="bibr" rid="B2">Chiappini et al. (1996)</xref>, each with 3 setae (Fig. <xref ref-type="fig" rid="F3">3c</xref>). Ovipositor 2.3–2.5× length of protibia (2.35× in the holotype).</p><p>Measurements (µm) of the holotype (as length or length: width). Body: 535; mesosoma 190; gaster 264; ovipositor 245. Antenna: scape 70; pedicel 36; F1 18; F2 42; F3 45; F4 52; F5 45; F6 48; clava 97. Fore wing 511: 64; longest marginal seta 173. Hind wing 476: 21; longest marginal seta 127.</p><p>Male (paratypes). Body length of the slide-mounted paratypes 560–585 mm. Body color mostly as in female except entire flagellum brown. Antenna (Fig. <xref ref-type="fig" rid="F5">5a</xref>) with scape 2.4–2.7× as long as wide, F1 at least a little shorter than following flagellomeres. Fore wing 7.2–7.6× as long as wide, with or without (Fig. <xref ref-type="fig" rid="F5">5d</xref>) a more or less bare area in the broadest part. Genitalia (Fig. <xref ref-type="fig" rid="F5">5c</xref>) length 124–127 µm.</p><fig id="F5" position="float" orientation="portrait"><label>Figure 5.</label><caption><p><italic><tp:taxon-name><tp:taxon-name-part taxon-name-part-type="genus" reg="Anagrus">Anagrus</tp:taxon-name-part><tp:taxon-name-part taxon-name-part-type="species" reg="rugmanjonesi">rugmanjonesi</tp:taxon-name-part></tp:taxon-name></italic> sp. n. male (paratypes from Miyazaki Prefecture, Kyushu Island, Japan: <bold>a–c</bold>, Kitakata, Nobeoka City; d, Takaoka, Miyazaki City): <bold>a</bold> antenna <bold>b</bold> mesosoma <bold>c</bold> genitalia <bold>d</bold> fore and hind wings.</p></caption><graphic xmlns:xlink="http://www.w3.org/1999/xlink" xlink:href="zookeys-836-093-g005.jpg" position="float" orientation="portrait" xlink:type="simple" id="oo_292225.jpg"/></fig></tp:treatment-sec><tp:treatment-sec sec-type="etymology" id="SECID0EU5AE"><title>Etymology.</title><p>This new species is named by the first author in honor of his colleague and one of the co-authors of this communication, Paul F. Rugman-Jones, whose contributions towards determination of the identities of the nominal taxa within the <italic><tp:taxon-name><tp:taxon-name-part taxon-name-part-type="genus" reg="Anagrus">Anagrus</tp:taxon-name-part><tp:taxon-name-part taxon-name-part-type="species" reg="incarnatus">incarnatus</tp:taxon-name-part></tp:taxon-name></italic> species complex using molecular methods and genetic analyses have been invaluable.</p></tp:treatment-sec><tp:treatment-sec sec-type="distribution" id="SECID0EF6AE"><title>Distribution.</title><p>Palaearctic region: Japan.</p></tp:treatment-sec><tp:treatment-sec sec-type="host" id="SECID0EK6AE"><title>Host.</title><p><tp:taxon-name><tp:taxon-name-part taxon-name-part-type="family">Cicadellidae</tp:taxon-name-part></tp:taxon-name>: <tp:taxon-name><tp:taxon-name-part taxon-name-part-type="genus" reg="Empoasca">Empoasca</tp:taxon-name-part> (<tp:taxon-name-part taxon-name-part-type="subgenus" reg="Matsumurasca">Matsumurasca</tp:taxon-name-part>) <tp:taxon-name-part taxon-name-part-type="species" reg="onukii">onukii</tp:taxon-name-part></tp:taxon-name> Matsuda.</p></tp:treatment-sec><tp:treatment-sec sec-type="biology" id="SECID0EEAAG"><title>Biology.</title><p>In eggs of <italic><tp:taxon-name><tp:taxon-name-part taxon-name-part-type="genus" reg="Empoasca">E.</tp:taxon-name-part><tp:taxon-name-part taxon-name-part-type="species" reg="onukii">onukii</tp:taxon-name-part></tp:taxon-name></italic> on tea plants, <italic><tp:taxon-name><tp:taxon-name-part taxon-name-part-type="genus" reg="Anagrus">A.</tp:taxon-name-part><tp:taxon-name-part taxon-name-part-type="species" reg="rugmanjonesi">rugmanjonesi</tp:taxon-name-part></tp:taxon-name></italic> was observed to develop as a solitary endoparasitoid (<xref ref-type="bibr" rid="B12">Ojima et al. 2010</xref>). <xref ref-type="bibr" rid="B22">Takagi (1978)</xref> monitored population dynamics of <italic><tp:taxon-name><tp:taxon-name-part taxon-name-part-type="genus" reg="Anagrus">A.</tp:taxon-name-part><tp:taxon-name-part taxon-name-part-type="species" reg="rugmanjonesi">rugmanjonesi</tp:taxon-name-part></tp:taxon-name></italic> (as <italic><tp:taxon-name><tp:taxon-name-part taxon-name-part-type="genus" reg="Anagrus">Anagrus</tp:taxon-name-part></tp:taxon-name></italic> sp.) in a tea plantation by using sticky suction traps. The dynamic curve indicated that <italic><tp:taxon-name><tp:taxon-name-part taxon-name-part-type="genus" reg="Anagrus">A.</tp:taxon-name-part><tp:taxon-name-part taxon-name-part-type="species" reg="rugmanjonesi">rugmanjonesi</tp:taxon-name-part></tp:taxon-name></italic> was a multivoltine species and was most abundant in September. The study site of <xref ref-type="bibr" rid="B22">Takagi (1978)</xref> was not mentioned but is known to be the former Kanaya Town, Shizuoka Prefecture, Japan (K. Takagi personal communication), which is now part of Shimada City.</p></tp:treatment-sec><tp:treatment-sec sec-type="comments" id="SECID0EJCAG"><title>Comments.</title><p>The photographs of “<tp:taxon-name><tp:taxon-name-part taxon-name-part-type="family">Mymaridae</tp:taxon-name-part></tp:taxon-name> sp. A” provided in <xref ref-type="bibr" rid="B12">Ojima et al. (2010)</xref> leave no doubt that their specimens from Kochi Prefecture, Shikoku Island belonged to both sexes of <italic><tp:taxon-name><tp:taxon-name-part taxon-name-part-type="genus" reg="Anagrus">Anagrus</tp:taxon-name-part><tp:taxon-name-part taxon-name-part-type="species" reg="rugmanjonesi">rugmanjonesi</tp:taxon-name-part></tp:taxon-name></italic> n. sp.</p><!--PageBreak --></tp:treatment-sec><tp:treatment-sec><!--Section generated to contain objects referenced in tp:taxon-treatment.--><fig id="F7" position="float" orientation="portrait"><label>Figure 7.</label><caption><p>Relationship of <italic><tp:taxon-name><tp:taxon-name-part taxon-name-part-type="genus" reg="Anagrus">Anagrus</tp:taxon-name-part><tp:taxon-name-part taxon-name-part-type="species" reg="rugmanjonesi">rugmanjonesi</tp:taxon-name-part></tp:taxon-name></italic> sp. n. with other member of the <italic><tp:taxon-name><tp:taxon-name-part taxon-name-part-type="genus" reg="Anagrus">A.</tp:taxon-name-part><tp:taxon-name-part taxon-name-part-type="species" reg="incarnatus">incarnatus</tp:taxon-name-part></tp:taxon-name></italic> species complex, based on a 587 bp fragment of <abbrev xmlns:xlink="http://www.w3.org/1999/xlink" xlink:title="cytochrome c oxidase subunit I gene" id="ABBRID0E1LBG" xlink:type="simple">COI</abbrev>. Optimal unrooted <abbrev xmlns:xlink="http://www.w3.org/1999/xlink" xlink:title="neighbor-joining" id="ABBRID0E5LBG" xlink:type="simple">NJ</abbrev> tree with the sum of branch length = 0.27005784. The percentage of replicate trees in which the associated taxa clustered together in the bootstrap test (1000 replicates) are shown next to the branches and the tree is drawn to scale, with branch lengths indicating uncorrected p-distance.</p></caption><graphic xmlns:xlink="http://www.w3.org/1999/xlink" xlink:href="zookeys-836-093-g007.jpg" position="float" orientation="portrait" xlink:type="simple" id="oo_292227.jpg"/></fig></tp:treatment-sec><ref-list><ref id="B22"><mixed-citation xmlns:xlink="http://www.w3.org/1999/xlink" xlink:type="simple"><person-group><name name-style="western"><surname>Takagi</surname><given-names>K</given-names></name></person-group> (<year>1978</year>) <article-title>Trap for monitoring adult parasites of the tea pest.</article-title><source>Japan Agricultural Research Quarterly</source><volume>12</volume>(<issue>2</issue>): <fpage>99</fpage>–<lpage>103</lpage>.</mixed-citation></ref><ref id="B12"><mixed-citation xmlns:xlink="http://www.w3.org/1999/xlink" xlink:type="simple"><person-group><name name-style="western"><surname>Ojima</surname><given-names>I</given-names></name><name name-style="western"><surname>Kotani</surname><given-names>S</given-names></name><name name-style="western"><surname>Arakawa</surname><given-names>R</given-names></name></person-group> (<year>2010</year>) <article-title>Occurrence of parasitoids of tea green leafhopper on tea plants.</article-title><source>Bulletin of the Kochi Agricultural Research Center</source><volume>19</volume>: <fpage>37</fpage>–<lpage>44</lpage>. [In Japanese]</mixed-citation></ref><ref id="B2"><mixed-citation xmlns:xlink="http://www.w3.org/1999/xlink" xlink:type="simple"><person-group><name name-style="western"><surname>Chiappini</surname><given-names>E</given-names></name><name name-style="western"><surname>Triapitsyn</surname><given-names>SV</given-names></name><name name-style="western"><surname>Donev</surname><given-names>A</given-names></name></person-group> (<year>1996</year>) <article-title>Key to the Holarctic species of <italic><tp:taxon-name><tp:taxon-name-part taxon-name-part-type="genus">Anagrus</tp:taxon-name-part></tp:taxon-name></italic> Haliday (<tp:taxon-name><tp:taxon-name-part taxon-name-part-type="order">Hymenoptera</tp:taxon-name-part></tp:taxon-name>: <tp:taxon-name><tp:taxon-name-part taxon-name-part-type="family">Mymaridae</tp:taxon-name-part></tp:taxon-name>) with a review of the Nearctic and Palaearctic (other than European) species and descriptions of new taxa.</article-title><source>Journal of Natural History</source><volume>30</volume>: <fpage>551</fpage>–<lpage>595</lpage>. <ext-link xlink:type="simple" ext-link-type="doi" xlink:href="10.1080/00222939600770301">https://doi.org/10.1080/00222939600770301</ext-link></mixed-citation></ref><ref id="B29"><mixed-citation xmlns:xlink="http://www.w3.org/1999/xlink" xlink:type="simple"><person-group><name name-style="western"><surname>Triapitsyn</surname><given-names>SV</given-names></name><name name-style="western"><surname>Rugman-Jones</surname><given-names>PF</given-names></name><name name-style="western"><surname>Tretiakov</surname><given-names>PS</given-names></name><name name-style="western"><surname>Shih</surname><given-names>H-T</given-names></name><name name-style="western"><surname>Huang</surname><given-names>S-H</given-names></name></person-group> (<year>2018</year>) <article-title>New synonymies in the <italic><tp:taxon-name><tp:taxon-name-part taxon-name-part-type="genus">Anagrus</tp:taxon-name-part><tp:taxon-name-part taxon-name-part-type="species">incarnatus</tp:taxon-name-part></tp:taxon-name></italic> Haliday ‘species complex’ (<tp:taxon-name><tp:taxon-name-part taxon-name-part-type="order">Hymenoptera</tp:taxon-name-part></tp:taxon-name>: <tp:taxon-name><tp:taxon-name-part taxon-name-part-type="family">Mymaridae</tp:taxon-name-part></tp:taxon-name>) including a common parasitoid of economically important planthopper (<tp:taxon-name><tp:taxon-name-part taxon-name-part-type="order">Hemiptera</tp:taxon-name-part></tp:taxon-name>: <tp:taxon-name><tp:taxon-name-part taxon-name-part-type="family">Delphacidae</tp:taxon-name-part></tp:taxon-name>) pests of rice in Asia.</article-title><source>Journal of Natural History</source><volume>52</volume>(<issue>43–44</issue>): <fpage>2795</fpage>–<lpage>2822</lpage>. <ext-link xlink:type="simple" ext-link-type="doi" xlink:href="10.1080/00222933.2018.1552333">https://doi.org/10.1080/00222933.2018.1552333</ext-link></mixed-citation></ref><ref id="B9"><mixed-citation xmlns:xlink="http://www.w3.org/1999/xlink" xlink:type="simple"><person-group><name name-style="western"><surname>Li</surname><given-names>Q</given-names></name><name name-style="western"><surname>Hu</surname><given-names>H</given-names></name><name name-style="western"><surname>Triapitsyn</surname><given-names>SV</given-names></name><name name-style="western"><surname>Yi</surname><given-names>L</given-names></name><name name-style="western"><surname>Lu</surname><given-names>J</given-names></name></person-group> (<year>2018</year>) <article-title><italic><tp:taxon-name><tp:taxon-name-part taxon-name-part-type="genus">Anagrus</tp:taxon-name-part><tp:taxon-name-part taxon-name-part-type="species">dmitrievi</tp:taxon-name-part></tp:taxon-name></italic> sp. n. (<tp:taxon-name><tp:taxon-name-part taxon-name-part-type="order">Hymenoptera</tp:taxon-name-part></tp:taxon-name>, <tp:taxon-name><tp:taxon-name-part taxon-name-part-type="family">Mymaridae</tp:taxon-name-part></tp:taxon-name>), an egg parasitoid of <italic><tp:taxon-name><tp:taxon-name-part taxon-name-part-type="genus">Zyginidia</tp:taxon-name-part><tp:taxon-name-part taxon-name-part-type="species">eremita</tp:taxon-name-part></tp:taxon-name></italic> (<tp:taxon-name><tp:taxon-name-part taxon-name-part-type="order">Hemiptera</tp:taxon-name-part></tp:taxon-name>, <tp:taxon-name><tp:taxon-name-part taxon-name-part-type="family">Cicadellidae</tp:taxon-name-part></tp:taxon-name>), a pest of maize in Xinjiang, China.</article-title><source>ZooKeys</source><volume>736</volume>: <fpage>43</fpage>–<lpage>57</lpage>. <ext-link xlink:type="simple" ext-link-type="doi" xlink:href="10.3897/zookeys.736.20883">https://doi.org/10.3897/zookeys.736.20883</ext-link></mixed-citation></ref><ref id="B25"><mixed-citation xmlns:xlink="http://www.w3.org/1999/xlink" xlink:type="simple"><person-group><name name-style="western"><surname>Triapitsyn</surname><given-names>SV</given-names></name></person-group> (<year>2015</year>) <article-title>Taxonomy of the genus <italic><tp:taxon-name><tp:taxon-name-part taxon-name-part-type="genus">Anagrus</tp:taxon-name-part></tp:taxon-name></italic> Haliday (<tp:taxon-name><tp:taxon-name-part taxon-name-part-type="order">Hymenoptera</tp:taxon-name-part></tp:taxon-name>: <tp:taxon-name><tp:taxon-name-part taxon-name-part-type="family">Mymaridae</tp:taxon-name-part></tp:taxon-name>) of the world: an annotated key to the described species, discussion of the remaining problems, and a checklist.</article-title><source>Acta Zoológica Lilloana</source><volume>59</volume>: <fpage>3</fpage>–<lpage>50</lpage>.</mixed-citation></ref><ref id="B6"><mixed-citation xmlns:xlink="http://www.w3.org/1999/xlink" xlink:type="simple"><person-group><name name-style="western"><surname>Hu</surname><given-names>H-y</given-names></name><name name-style="western"><surname>Triapitsyn</surname><given-names>SV</given-names></name></person-group> (<year>2016</year>) <article-title><italic><tp:taxon-name><tp:taxon-name-part taxon-name-part-type="genus">Anagrus</tp:taxon-name-part><tp:taxon-name-part taxon-name-part-type="species">turpanicus</tp:taxon-name-part></tp:taxon-name></italic> sp. n. (<tp:taxon-name><tp:taxon-name-part taxon-name-part-type="order">Hymenoptera</tp:taxon-name-part></tp:taxon-name>: <tp:taxon-name><tp:taxon-name-part taxon-name-part-type="family">Mymaridae</tp:taxon-name-part></tp:taxon-name>) from China, an egg parasitoid of <italic><tp:taxon-name><tp:taxon-name-part taxon-name-part-type="genus">Arboridia</tp:taxon-name-part><tp:taxon-name-part taxon-name-part-type="species">kakogawana</tp:taxon-name-part></tp:taxon-name></italic> [sic] (<tp:taxon-name><tp:taxon-name-part taxon-name-part-type="order">Hemiptera</tp:taxon-name-part></tp:taxon-name>: <tp:taxon-name><tp:taxon-name-part taxon-name-part-type="family">Cicadellidae</tp:taxon-name-part></tp:taxon-name>).</article-title><source>Zootaxa</source><volume>4161</volume>: <fpage>573</fpage>–<lpage>578</lpage>. <ext-link xlink:type="simple" ext-link-type="doi" xlink:href="10.11646/zootaxa.4161.4.9">https://doi.org/10.11646/zootaxa.4161.4.9</ext-link></mixed-citation></ref><ref id="B18"><mixed-citation xmlns:xlink="http://www.w3.org/1999/xlink" xlink:type="simple"><person-group><name name-style="western"><surname>Sahad</surname><given-names>KA</given-names></name><name name-style="western"><surname>Hirashima</surname><given-names>Y</given-names></name></person-group> (<year>1984</year>) <article-title>Taxonomic studies on the genera <italic><tp:taxon-name><tp:taxon-name-part taxon-name-part-type="genus">Gonatocerus</tp:taxon-name-part></tp:taxon-name></italic> Nees and <italic><tp:taxon-name><tp:taxon-name-part taxon-name-part-type="genus">Anagrus</tp:taxon-name-part></tp:taxon-name></italic> Haliday of Japan and adjacent regions, with notes on their biology (<tp:taxon-name><tp:taxon-name-part taxon-name-part-type="order">Hymenoptera</tp:taxon-name-part></tp:taxon-name>, <tp:taxon-name><tp:taxon-name-part taxon-name-part-type="family">Mymaridae</tp:taxon-name-part></tp:taxon-name>).</article-title><source>Bulletin of the Institute of Tropical Agriculture, Kyushu University</source><volume>7</volume>: <fpage>1</fpage>–<lpage>78</lpage>.</mixed-citation></ref></ref-list></tp:taxon-treatment>
