# Supplementary material for: Egg parasitoids of the tea green leafhopper Empoascaonukii (Hemiptera, Cicadellidae) in Japan, with description of a new species of Anagrus (Hymenoptera, Mymaridae)
Source: Zookeys. 2019 Apr 8;836:93–112. doi: 10.3897/zookeys.836.32634 (PMC6477861; doi:10.3897/zookeys.836.32634)
Supplement: XML Treatment for Arescon enocki [file zookeys.836.32634-treatment2.xml]

<!DOCTYPE tp:taxon-treatment
  PUBLIC "-//TaxonX//DTD Taxonomic Treatment Publishing DTD v0 20100105//EN" "tax-treatment-NSO.dtd">
<tp:taxon-treatment xmlns:tp="http://www.plazi.org/taxpub"><tp:treatment-meta><kwd-group><label>Taxon classification</label><kwd><named-content xmlns:xlink="http://www.w3.org/1999/xlink" content-type="kingdom">Animalia</named-content></kwd><kwd><named-content xmlns:xlink="http://www.w3.org/1999/xlink" content-type="order">Hymenoptera</named-content></kwd><kwd><named-content xmlns:xlink="http://www.w3.org/1999/xlink" content-type="family">Mymaridae</named-content></kwd></kwd-group><mixed-citation publication-type="journal"><person-group><name><surname>V. Triapitsyn</surname><given-names>Serguei</given-names></name><name><surname>Adachi-Hagimori</surname><given-names>Tetsuya</given-names></name><name><surname>F. Rugman-Jones</surname><given-names>Paul</given-names></name><name><surname>Barry</surname><given-names>Adema</given-names></name><name><surname>Abe</surname><given-names>Aoba</given-names></name><name><surname>Matsuo</surname><given-names>Kazunori</given-names></name><name><surname>Ohno</surname><given-names>Kazuro</given-names></name></person-group><article-title>Egg parasitoids of the tea green leafhopper <italic><tp:taxon-name><tp:taxon-name-part taxon-name-part-type="genus" reg="Empoasca">Empoasca</tp:taxon-name-part><tp:taxon-name-part taxon-name-part-type="species" reg="onukii">onukii</tp:taxon-name-part></tp:taxon-name></italic> (<tp:taxon-name><tp:taxon-name-part taxon-name-part-type="order">Hemiptera</tp:taxon-name-part></tp:taxon-name>, <tp:taxon-name><tp:taxon-name-part taxon-name-part-type="family">Cicadellidae</tp:taxon-name-part></tp:taxon-name>) in Japan, with description of a new species of <italic><tp:taxon-name><tp:taxon-name-part taxon-name-part-type="genus" reg="Anagrus">Anagrus</tp:taxon-name-part></tp:taxon-name></italic> (<tp:taxon-name><tp:taxon-name-part taxon-name-part-type="order">Hymenoptera</tp:taxon-name-part></tp:taxon-name>, <tp:taxon-name><tp:taxon-name-part taxon-name-part-type="family">Mymaridae</tp:taxon-name-part></tp:taxon-name>)</article-title><source>Zookeys</source><day>08</day><month>4</month><year>2019</year><volume>836</volume><fpage>93</fpage><lpage>112</lpage><pub-id pub-id-type="doi">10.3897/zookeys.836.32634</pub-id></mixed-citation></tp:treatment-meta><tp:nomenclature><tp:taxon-name>
              <tp:taxon-name-part taxon-name-part-type="genus" reg="Arescon">Arescon</tp:taxon-name-part>
              <tp:taxon-name-part taxon-name-part-type="species" reg="enocki">enocki</tp:taxon-name-part>
            </tp:taxon-name><tp:taxon-authority>(Subba Rao &amp; Kaur, 1959)</tp:taxon-authority><tp:nomenclature-citation-list><tp:nomenclature-citation><tp:taxon-name>
                  <tp:taxon-name-part taxon-name-part-type="genus" reg="Neurotes">Neurotes</tp:taxon-name-part>
                  <tp:taxon-name-part taxon-name-part-type="species" reg="enocki">enocki</tp:taxon-name-part>
                </tp:taxon-name><comment>Subba Rao &amp; Kaur, 1959: 233 (illustrations), 235–237, 238 (key). Type locality: Indian Agricultural Research Institute, New Delhi, National Capital Territory of Delhi, India. Holotype female on slide [National Pusa Collection, <!--PageBreak -->Division of Entomology, Indian Agricultural Research Institute, New Delhi, India (NPC)] (not examined).</comment></tp:nomenclature-citation><tp:nomenclature-citation><tp:taxon-name>
                  <tp:taxon-name-part taxon-name-part-type="genus" reg="Arescon">Arescon</tp:taxon-name-part>
                  <tp:taxon-name-part taxon-name-part-type="species" reg="enocki">enocki</tp:taxon-name-part>
                </tp:taxon-name><comment>(Subba Rao &amp; Kaur): <xref ref-type="bibr" rid="B20">Subba Rao 1966</xref>: 187–189 (description of the male, illustration of the female, distribution, host association); <xref ref-type="bibr" rid="B27">Triapitsyn and Berezovskiy 2003</xref>: 9 (compared with <tp:taxon-name><tp:taxon-name-part taxon-name-part-type="genus" reg="Arescon">Arescon</tp:taxon-name-part><tp:taxon-name-part taxon-name-part-type="species" reg="zenit">zenit</tp:taxon-name-part></tp:taxon-name> Triapitsyn &amp; Berezovskiy, distribution, host association); <xref ref-type="bibr" rid="B26">Triapitsyn 2016</xref>: 138–140 (key, taxonomic history, redescription, diagnosis, distribution, hosts, comments), 142 (illustrations).</comment></tp:nomenclature-citation><tp:nomenclature-citation><tp:taxon-name>
                  <tp:taxon-name-part taxon-name-part-type="family">Mymaridae</tp:taxon-name-part>
                </tp:taxon-name><comment>sp. C: <xref ref-type="bibr" rid="B12">Ojima et al. 2010</xref>: 38–41 (egg parasitoid of tea green leafhopper and its population dynamics in Kochi Prefecture, Shikoku Island, Japan), 44 (photographs).</comment></tp:nomenclature-citation></tp:nomenclature-citation-list></tp:nomenclature><tp:treatment-sec sec-type="distribution" id="SECID0E1UAG"><title>Distribution.</title><p>India and Pakistan (<xref ref-type="bibr" rid="B26">Triapitsyn 2016</xref>), as well as Japan (new record).</p></tp:treatment-sec><tp:treatment-sec sec-type="host" id="SECID0EEVAG"><title>Hosts.</title><p><tp:taxon-name><tp:taxon-name-part taxon-name-part-type="family">Cicadellidae</tp:taxon-name-part></tp:taxon-name>: <italic><tp:taxon-name><tp:taxon-name-part taxon-name-part-type="genus" reg="Amrasca">Amrasca</tp:taxon-name-part><tp:taxon-name-part taxon-name-part-type="species" reg="biguttula">biguttula</tp:taxon-name-part></tp:taxon-name></italic> (Ishida) [= <italic><tp:taxon-name><tp:taxon-name-part taxon-name-part-type="genus" reg="Amrasca">Amrasca</tp:taxon-name-part><tp:taxon-name-part taxon-name-part-type="species" reg="biguttula">biguttula</tp:taxon-name-part><tp:taxon-name-part taxon-name-part-type="subspecies" reg="biguttula">biguttula</tp:taxon-name-part></tp:taxon-name></italic> (Shiraki)] (<xref ref-type="bibr" rid="B20">Subba Rao 1966</xref> [as <italic><tp:taxon-name><tp:taxon-name-part taxon-name-part-type="genus" reg="Empoasca">Empoasca</tp:taxon-name-part><tp:taxon-name-part taxon-name-part-type="species" reg="devastans">devastans</tp:taxon-name-part></tp:taxon-name></italic> Distant]) and <italic><tp:taxon-name><tp:taxon-name-part taxon-name-part-type="genus" reg="Jacobiasca">Jacobiasca</tp:taxon-name-part><tp:taxon-name-part taxon-name-part-type="species" reg="lybica">lybica</tp:taxon-name-part></tp:taxon-name></italic> (de Bergevin &amp; Zanon) [= <italic><tp:taxon-name><tp:taxon-name-part taxon-name-part-type="genus" reg="Empoasca">Empoasca</tp:taxon-name-part><tp:taxon-name-part taxon-name-part-type="species" reg="signata">signata</tp:taxon-name-part></tp:taxon-name></italic> (Haupt)] (<xref ref-type="bibr" rid="B27">Triapitsyn and Berezovskiy 2003</xref> [as <italic><tp:taxon-name><tp:taxon-name-part taxon-name-part-type="genus" reg="Empoasca">Empoasca</tp:taxon-name-part><tp:taxon-name-part taxon-name-part-type="species" reg="libyca">libyca</tp:taxon-name-part></tp:taxon-name></italic> [sic] (de Bergevin &amp; Zanon)]; <xref ref-type="bibr" rid="B26">Triapitsyn 2016</xref>), as well as <tp:taxon-name><tp:taxon-name-part taxon-name-part-type="genus" reg="Empoasca">Empoasca</tp:taxon-name-part> (<tp:taxon-name-part taxon-name-part-type="subgenus" reg="Matsumurasca">Matsumurasca</tp:taxon-name-part>) <tp:taxon-name-part taxon-name-part-type="species" reg="onukii">onukii</tp:taxon-name-part></tp:taxon-name> Matsuda (new record).</p></tp:treatment-sec><tp:treatment-sec sec-type="comments" id="SECID0EPYAG"><title>Comments.</title><p>This species was redescribed and illustrated by <xref ref-type="bibr" rid="B20">Subba Rao (1966)</xref> and <xref ref-type="bibr" rid="B26">Triapitsyn (2016)</xref> based on specimens from India, so it is quite easily recognizable; particularly, <xref ref-type="bibr" rid="B26">Triapitsyn (2016)</xref> provided habitus digital images of both sexes of this species. The photographs of “<tp:taxon-name><tp:taxon-name-part taxon-name-part-type="family">Mymaridae</tp:taxon-name-part></tp:taxon-name> sp. C” provided in <xref ref-type="bibr" rid="B12">Ojima et al. (2010)</xref> leave no doubt that their specimens belonged to both sexes of <italic><tp:taxon-name><tp:taxon-name-part taxon-name-part-type="genus" reg="Arescon">A.</tp:taxon-name-part><tp:taxon-name-part taxon-name-part-type="species" reg="enocki">enocki</tp:taxon-name-part></tp:taxon-name></italic>, which thus is newly recorded from the Palaearctic region, where it is definitely an Oriental fauna element in southern Japan where tea is grown. Unfortunately, as their material was lost, we are unable to further illustrate the Japanese specimens of this species.</p></tp:treatment-sec><ref-list><ref id="B20"><mixed-citation xmlns:xlink="http://www.w3.org/1999/xlink" xlink:type="simple"><person-group><name name-style="western"><surname>Subba Rao</surname><given-names>BR</given-names></name></person-group> (<year>1966</year>) <article-title>Records of known and new species of mymarid parasites of <italic><tp:taxon-name><tp:taxon-name-part taxon-name-part-type="genus">Empoasca</tp:taxon-name-part><tp:taxon-name-part taxon-name-part-type="species">devastans</tp:taxon-name-part></tp:taxon-name></italic> Distant from India.</article-title><source>The Indian Journal of Entomology</source><volume>28</volume>: <fpage>187</fpage>–<lpage>196</lpage>.</mixed-citation></ref><ref id="B27"><mixed-citation xmlns:xlink="http://www.w3.org/1999/xlink" xlink:type="simple"><person-group><name name-style="western"><surname>Triapitsyn</surname><given-names>SV</given-names></name><name name-style="western"><surname>Berezovskiy</surname><given-names>VV</given-names></name></person-group> (<year>2003</year>) <article-title>Review of the <tp:taxon-name><tp:taxon-name-part taxon-name-part-type="family">Mymaridae</tp:taxon-name-part></tp:taxon-name> (<tp:taxon-name><tp:taxon-name-part taxon-name-part-type="order">Hymenoptera</tp:taxon-name-part></tp:taxon-name>, <tp:taxon-name><tp:taxon-name-part taxon-name-part-type="superfamily">Chalcidoidea</tp:taxon-name-part></tp:taxon-name>) of Primorskii krai: genera <italic><tp:taxon-name><tp:taxon-name-part taxon-name-part-type="genus">Arescon</tp:taxon-name-part></tp:taxon-name></italic> Walker and <italic><tp:taxon-name><tp:taxon-name-part taxon-name-part-type="genus">Dicopomorpha</tp:taxon-name-part></tp:taxon-name></italic> Ogloblin.</article-title><source>Far Eastern Entomologist</source><volume>124</volume>: <fpage>1</fpage>–<lpage>15</lpage>.</mixed-citation></ref><ref id="B26"><mixed-citation xmlns:xlink="http://www.w3.org/1999/xlink" xlink:type="simple"><person-group><name name-style="western"><surname>Triapitsyn</surname><given-names>SV</given-names></name></person-group> (<year>2016</year>) Review of the Oriental species of the genus <italic><tp:taxon-name><tp:taxon-name-part taxon-name-part-type="genus">Arescon</tp:taxon-name-part></tp:taxon-name></italic> Walker, 1846 (<tp:taxon-name><tp:taxon-name-part taxon-name-part-type="order">Hymenoptera</tp:taxon-name-part></tp:taxon-name>: <tp:taxon-name><tp:taxon-name-part taxon-name-part-type="family">Mymaridae</tp:taxon-name-part></tp:taxon-name>). Euroasian Entomological Journal 15 (Supplement 1): 137–151.</mixed-citation></ref><ref id="B12"><mixed-citation xmlns:xlink="http://www.w3.org/1999/xlink" xlink:type="simple"><person-group><name name-style="western"><surname>Ojima</surname><given-names>I</given-names></name><name name-style="western"><surname>Kotani</surname><given-names>S</given-names></name><name name-style="western"><surname>Arakawa</surname><given-names>R</given-names></name></person-group> (<year>2010</year>) <article-title>Occurrence of parasitoids of tea green leafhopper on tea plants.</article-title><source>Bulletin of the Kochi Agricultural Research Center</source><volume>19</volume>: <fpage>37</fpage>–<lpage>44</lpage>. [In Japanese]</mixed-citation></ref></ref-list></tp:taxon-treatment>
