# Supplementary material for: Egg parasitoids of the tea green leafhopper Empoascaonukii (Hemiptera, Cicadellidae) in Japan, with description of a new species of Anagrus (Hymenoptera, Mymaridae)
Source: Zookeys. 2019 Apr 8;836:93–112. doi: 10.3897/zookeys.836.32634 (PMC6477861; doi:10.3897/zookeys.836.32634)
Supplement: XML Treatment for Stethynium ? empoascae [file zookeys.836.32634-treatment3.xml]

<!DOCTYPE tp:taxon-treatment
  PUBLIC "-//TaxonX//DTD Taxonomic Treatment Publishing DTD v0 20100105//EN" "tax-treatment-NSO.dtd">
<tp:taxon-treatment xmlns:tp="http://www.plazi.org/taxpub"><tp:treatment-meta><kwd-group><label>Taxon classification</label><kwd><named-content xmlns:xlink="http://www.w3.org/1999/xlink" content-type="kingdom">Animalia</named-content></kwd><kwd><named-content xmlns:xlink="http://www.w3.org/1999/xlink" content-type="order">Hymenoptera</named-content></kwd><kwd><named-content xmlns:xlink="http://www.w3.org/1999/xlink" content-type="family">Mymaridae</named-content></kwd></kwd-group><mixed-citation publication-type="journal"><person-group><name><surname>V. Triapitsyn</surname><given-names>Serguei</given-names></name><name><surname>Adachi-Hagimori</surname><given-names>Tetsuya</given-names></name><name><surname>F. Rugman-Jones</surname><given-names>Paul</given-names></name><name><surname>Barry</surname><given-names>Adema</given-names></name><name><surname>Abe</surname><given-names>Aoba</given-names></name><name><surname>Matsuo</surname><given-names>Kazunori</given-names></name><name><surname>Ohno</surname><given-names>Kazuro</given-names></name></person-group><article-title>Egg parasitoids of the tea green leafhopper <italic><tp:taxon-name><tp:taxon-name-part taxon-name-part-type="genus" reg="Empoasca">Empoasca</tp:taxon-name-part><tp:taxon-name-part taxon-name-part-type="species" reg="onukii">onukii</tp:taxon-name-part></tp:taxon-name></italic> (<tp:taxon-name><tp:taxon-name-part taxon-name-part-type="order">Hemiptera</tp:taxon-name-part></tp:taxon-name>, <tp:taxon-name><tp:taxon-name-part taxon-name-part-type="family">Cicadellidae</tp:taxon-name-part></tp:taxon-name>) in Japan, with description of a new species of <italic><tp:taxon-name><tp:taxon-name-part taxon-name-part-type="genus" reg="Anagrus">Anagrus</tp:taxon-name-part></tp:taxon-name></italic> (<tp:taxon-name><tp:taxon-name-part taxon-name-part-type="order">Hymenoptera</tp:taxon-name-part></tp:taxon-name>, <tp:taxon-name><tp:taxon-name-part taxon-name-part-type="family">Mymaridae</tp:taxon-name-part></tp:taxon-name>)</article-title><source>Zookeys</source><day>08</day><month>4</month><year>2019</year><volume>836</volume><fpage>93</fpage><lpage>112</lpage><pub-id pub-id-type="doi">10.3897/zookeys.836.32634</pub-id></mixed-citation></tp:treatment-meta><tp:nomenclature><tp:taxon-name>
              <tp:taxon-name-part taxon-name-part-type="genus" reg="Stethynium">Stethynium</tp:taxon-name-part>
              <tp:taxon-name-part taxon-name-part-type="uncertainty-rank">?</tp:taxon-name-part>
              <tp:taxon-name-part taxon-name-part-type="species" reg="empoascae">empoascae</tp:taxon-name-part>
            </tp:taxon-name><tp:taxon-authority>Subba Rao, 1966</tp:taxon-authority><xref ref-type="fig" rid="F6">Figure 6</xref><!--PageBreak --><!--PageBreak --><tp:nomenclature-citation-list><tp:nomenclature-citation><tp:taxon-name>
                  <tp:taxon-name-part taxon-name-part-type="genus" reg="Stethynium">Stethynium</tp:taxon-name-part>
                  <tp:taxon-name-part taxon-name-part-type="species" reg="empoascae">empoascae</tp:taxon-name-part>
                </tp:taxon-name><comment>Subba Rao, 1966: 189, 191, plate V [the figures are mislabeled as “<tp:taxon-name><tp:taxon-name-part taxon-name-part-type="genus" reg="Lymaenon">Lymaenon</tp:taxon-name-part><tp:taxon-name-part taxon-name-part-type="species" reg="empoascae">empoascae</tp:taxon-name-part></tp:taxon-name>”]. Holotype female, Delhi, India [NPC] (not examined).</comment></tp:nomenclature-citation><tp:nomenclature-citation><tp:taxon-name>
                  <tp:taxon-name-part taxon-name-part-type="genus" reg="Stethynium">Stethynium</tp:taxon-name-part>
                  <tp:taxon-name-part taxon-name-part-type="species" reg="triclavatum">triclavatum</tp:taxon-name-part>
                </tp:taxon-name><comment>Enock: <xref ref-type="bibr" rid="B7">Huber 1987</xref>: 829 (synonymy).</comment></tp:nomenclature-citation><tp:nomenclature-citation><tp:taxon-name>
                  <tp:taxon-name-part taxon-name-part-type="genus" reg="Stethynium">Stethynium</tp:taxon-name-part>
                  <tp:taxon-name-part taxon-name-part-type="species" reg="empoascae">empoascae</tp:taxon-name-part>
                </tp:taxon-name><comment>Subba Rao: <xref ref-type="bibr" rid="B24">Triapitsyn 2002</xref>: 10–11 (resurrection as a valid species, taxonomic history, diagnosis, distribution, hosts, comments).</comment></tp:nomenclature-citation><tp:nomenclature-citation><tp:taxon-name>
                  <tp:taxon-name-part taxon-name-part-type="family">Mymaridae</tp:taxon-name-part>
                </tp:taxon-name><comment>sp. B (resembling <tp:taxon-name><tp:taxon-name-part taxon-name-part-type="genus" reg="Anagrus">Anagrus</tp:taxon-name-part></tp:taxon-name>): <xref ref-type="bibr" rid="B12">Ojima et al. 2010</xref>: 38–41 (egg parasitoid of tea green leafhopper and its population dynamics in Kochi Prefecture, Shikoku Island, Japan), 44 (photographs).</comment></tp:nomenclature-citation></tp:nomenclature-citation-list></tp:nomenclature><tp:treatment-sec sec-type="material" id="SECID0EP4AG"><title>Material examined.</title><p>JAPAN, Kyushu Island, Miyazaki Prefecture, Nobeoka City, Kitakata, Kita 1 field (from parasitized eggs of <italic><tp:taxon-name><tp:taxon-name-part taxon-name-part-type="genus" reg="Empoasca">E.</tp:taxon-name-part><tp:taxon-name-part taxon-name-part-type="species" reg="onukii">onukii</tp:taxon-name-part></tp:taxon-name></italic> on tea plant, <italic><tp:taxon-name><tp:taxon-name-part taxon-name-part-type="genus" reg="Camellia">Camellia</tp:taxon-name-part><tp:taxon-name-part taxon-name-part-type="species" reg="sinensis">sinensis</tp:taxon-name-part></tp:taxon-name></italic>): collected 20.x.2017, emerged 27.x.2017, A. Abe [1 female, <named-content xmlns:xlink="http://www.w3.org/1999/xlink" content-type="dwc:institutional_code" xlink:type="simple">UCRC</named-content>]; collected 20.x.2017, emerged 23.x.2017, A. Barry [1 female, <named-content xmlns:xlink="http://www.w3.org/1999/xlink" content-type="dwc:institutional_code" xlink:type="simple">UCRC</named-content>]; collected 20.x.2017, emerged 30.x.2017, A. Barry [2 females, <named-content xmlns:xlink="http://www.w3.org/1999/xlink" content-type="dwc:institutional_code" xlink:type="simple">BLKU</named-content>, <named-content xmlns:xlink="http://www.w3.org/1999/xlink" content-type="dwc:institutional_code" xlink:type="simple">UCRC</named-content>]; collected 20.x.2017, emerged <!--PageBreak -->31.x.2017, A. Barry [1 female, <named-content xmlns:xlink="http://www.w3.org/1999/xlink" content-type="dwc:institutional_code" xlink:type="simple">UCRC</named-content>]; collected 20.x.2017, emerged 1.xi.2017, A. Abe [1 female, <named-content xmlns:xlink="http://www.w3.org/1999/xlink" content-type="dwc:institutional_code" xlink:type="simple">UCRC</named-content>].</p></tp:treatment-sec><tp:treatment-sec sec-type="distribution" id="SECID0EDABG"><title>Distribution.</title><p>Australia (Queensland) (<xref ref-type="bibr" rid="B24">Triapitsyn 2002</xref>), India (<xref ref-type="bibr" rid="B20">Subba Rao 1966</xref>), and Japan (new record).</p><!--PageBreak --></tp:treatment-sec><tp:treatment-sec sec-type="host" id="SECID0ESABG"><title>Hosts.</title><p><tp:taxon-name><tp:taxon-name-part taxon-name-part-type="family">Cicadellidae</tp:taxon-name-part></tp:taxon-name>: <italic><tp:taxon-name><tp:taxon-name-part taxon-name-part-type="genus" reg="Amrasca">Amrasca</tp:taxon-name-part><tp:taxon-name-part taxon-name-part-type="species" reg="biguttula">biguttula</tp:taxon-name-part></tp:taxon-name></italic> (Ishida), <italic><tp:taxon-name><tp:taxon-name-part taxon-name-part-type="genus" reg="Austroasca">Austroasca</tp:taxon-name-part><tp:taxon-name-part taxon-name-part-type="species" reg="alfalfae">alfalfae</tp:taxon-name-part></tp:taxon-name></italic> (Evans), ?<italic><tp:taxon-name><tp:taxon-name-part taxon-name-part-type="genus" reg="Empoasca">Empoasca</tp:taxon-name-part></tp:taxon-name></italic> sp., and <italic><tp:taxon-name><tp:taxon-name-part taxon-name-part-type="genus" reg="Jacobiasca">Jacobiasca</tp:taxon-name-part><tp:taxon-name-part taxon-name-part-type="species" reg="lybica">lybica</tp:taxon-name-part></tp:taxon-name></italic> (de Bergevin &amp; Zanon) (<xref ref-type="bibr" rid="B24">Triapitsyn 2002</xref>), as well as <tp:taxon-name><tp:taxon-name-part taxon-name-part-type="genus" reg="Empoasca">Empoasca</tp:taxon-name-part> (<tp:taxon-name-part taxon-name-part-type="subgenus" reg="Matsumurasca">Matsumurasca</tp:taxon-name-part>) <tp:taxon-name-part taxon-name-part-type="species" reg="onukii">onukii</tp:taxon-name-part></tp:taxon-name> Matsuda (new record).</p></tp:treatment-sec><tp:treatment-sec sec-type="comments" id="SECID0EXCBG"><title>Comments.</title><p>The photographs of “<tp:taxon-name><tp:taxon-name-part taxon-name-part-type="family">Mymaridae</tp:taxon-name-part></tp:taxon-name> sp. B” provided in <xref ref-type="bibr" rid="B12">Ojima et al. (2010)</xref> leave no doubt that their specimens belonged to both sexes of a <italic><tp:taxon-name><tp:taxon-name-part taxon-name-part-type="genus" reg="Stethynium">Stethynium</tp:taxon-name-part></tp:taxon-name></italic> sp., which almost certainly were conspecific with ours from the same genus.</p><p>As discussed by <xref ref-type="bibr" rid="B24">Triapitsyn (2002)</xref>, <italic><tp:taxon-name><tp:taxon-name-part taxon-name-part-type="genus" reg="Stethynium">S.</tp:taxon-name-part><tp:taxon-name-part taxon-name-part-type="species" reg="empoascae">empoascae</tp:taxon-name-part></tp:taxon-name></italic> is extremely similar morphologically to usually lighter-colored specimens of <italic><tp:taxon-name><tp:taxon-name-part taxon-name-part-type="genus" reg="Stethynium">Stethynium</tp:taxon-name-part><tp:taxon-name-part taxon-name-part-type="species" reg="triclavatum">triclavatum</tp:taxon-name-part></tp:taxon-name></italic> Enock to the extent that it may be impossible to distinguish them in some countries (like China, Egypt, India, Japan, Nepal, Pakistan, etc.) where both species can potentially occur. Yet, females of <italic><tp:taxon-name><tp:taxon-name-part taxon-name-part-type="genus" reg="Stethynium">S.</tp:taxon-name-part><tp:taxon-name-part taxon-name-part-type="species" reg="empoascae">empoascae</tp:taxon-name-part></tp:taxon-name></italic> from Australia and India, which could be a different, more subtropical and tropical species, seem to be slightly different from the majority of the European and North American specimens of <italic><tp:taxon-name><tp:taxon-name-part taxon-name-part-type="genus" reg="Stethynium">S.</tp:taxon-name-part><tp:taxon-name-part taxon-name-part-type="species" reg="triclavatum">triclavatum</tp:taxon-name-part></tp:taxon-name></italic>, which supposedly occurs in the countries with a more temperate climate (<xref ref-type="bibr" rid="B24">Triapitsyn 2002</xref>). Ultimately, molecular studies comparing freshly preserved specimens from Australia, Europe, India, Japan, and North America (now lacking) would need to be conducted to confirm separation of these two nominal species or, otherwise, provide genetic evidence of their possible conspecificity. At this point, however, we can only tentatively assign our specimens to <italic><tp:taxon-name><tp:taxon-name-part taxon-name-part-type="genus" reg="Stethynium">S.</tp:taxon-name-part><tp:taxon-name-part taxon-name-part-type="species" reg="empoascae">empoascae</tp:taxon-name-part></tp:taxon-name></italic> based on some of the very minor morphological features mentioned in <xref ref-type="bibr" rid="B24">Triapitsyn (2002)</xref> as well as the fact that they were collected in Japan on the two islands with a subtropical climate. To facilitate recognition of this species, we provide illustrations of its female antenna (Fig. <xref ref-type="fig" rid="F6">6a</xref>), mesosoma and metasoma (Fig. <xref ref-type="fig" rid="F6">6b</xref>), and a pair of wings (Fig. <xref ref-type="fig" rid="F6">6c</xref>).</p><fig id="F6" position="float" orientation="portrait"><label>Figure 6.</label><caption><p><italic><tp:taxon-name><tp:taxon-name-part taxon-name-part-type="genus" reg="Stethynium">Stethynium</tp:taxon-name-part><tp:taxon-name-part taxon-name-part-type="species" reg="empoascae">empoascae</tp:taxon-name-part></tp:taxon-name></italic> female (from Kitakata, Nobeoka City, Miyazaki Prefecture, Kyushu Island): <bold>a</bold> antenna <bold>b</bold> mesosoma and metasoma <bold>c</bold> fore and hind wings.</p></caption><graphic xmlns:xlink="http://www.w3.org/1999/xlink" xlink:href="zookeys-836-093-g006.jpg" position="float" orientation="portrait" xlink:type="simple" id="oo_292226.jpg"/></fig></tp:treatment-sec><ref-list><ref id="B7"><mixed-citation xmlns:xlink="http://www.w3.org/1999/xlink" xlink:type="simple"><person-group><name name-style="western"><surname>Huber</surname><given-names>JT</given-names></name></person-group> (<year>1987</year>) <article-title>Review of <italic><tp:taxon-name><tp:taxon-name-part taxon-name-part-type="genus">Schizophragma</tp:taxon-name-part></tp:taxon-name></italic> Ogloblin and the non-Australian species of <italic><tp:taxon-name><tp:taxon-name-part taxon-name-part-type="genus">Stethynium</tp:taxon-name-part></tp:taxon-name></italic> Enock (<tp:taxon-name><tp:taxon-name-part taxon-name-part-type="order">Hymenoptera</tp:taxon-name-part></tp:taxon-name>: <tp:taxon-name><tp:taxon-name-part taxon-name-part-type="family">Mymaridae</tp:taxon-name-part></tp:taxon-name>).</article-title><source>The Canadian Entomologist</source><volume>119</volume>: <fpage>823</fpage>–<lpage>855</lpage>. <ext-link xlink:type="simple" ext-link-type="doi" xlink:href="10.4039/Ent119823-9">https://doi.org/10.4039/Ent119823-9</ext-link></mixed-citation></ref><ref id="B24"><mixed-citation xmlns:xlink="http://www.w3.org/1999/xlink" xlink:type="simple"><person-group><name name-style="western"><surname>Triapitsyn</surname><given-names>SV</given-names></name></person-group> (<year>2002</year>) <article-title>Review of the <tp:taxon-name><tp:taxon-name-part taxon-name-part-type="family">Mymaridae</tp:taxon-name-part></tp:taxon-name> (<tp:taxon-name><tp:taxon-name-part taxon-name-part-type="order">Hymenoptera</tp:taxon-name-part></tp:taxon-name>, <tp:taxon-name><tp:taxon-name-part taxon-name-part-type="superfamily">Chalcidoidea</tp:taxon-name-part></tp:taxon-name>) of Primorskii krai: genera <italic><tp:taxon-name><tp:taxon-name-part taxon-name-part-type="genus">Cleruchus</tp:taxon-name-part></tp:taxon-name></italic> Enock and <italic><tp:taxon-name><tp:taxon-name-part taxon-name-part-type="genus">Stethynium</tp:taxon-name-part></tp:taxon-name></italic> Enock.</article-title><source>Far Eastern Entomologist</source><volume>122</volume>: <fpage>1</fpage>–<lpage>13</lpage>.</mixed-citation></ref><ref id="B12"><mixed-citation xmlns:xlink="http://www.w3.org/1999/xlink" xlink:type="simple"><person-group><name name-style="western"><surname>Ojima</surname><given-names>I</given-names></name><name name-style="western"><surname>Kotani</surname><given-names>S</given-names></name><name name-style="western"><surname>Arakawa</surname><given-names>R</given-names></name></person-group> (<year>2010</year>) <article-title>Occurrence of parasitoids of tea green leafhopper on tea plants.</article-title><source>Bulletin of the Kochi Agricultural Research Center</source><volume>19</volume>: <fpage>37</fpage>–<lpage>44</lpage>. [In Japanese]</mixed-citation></ref><ref id="B20"><mixed-citation xmlns:xlink="http://www.w3.org/1999/xlink" xlink:type="simple"><person-group><name name-style="western"><surname>Subba Rao</surname><given-names>BR</given-names></name></person-group> (<year>1966</year>) <article-title>Records of known and new species of mymarid parasites of <italic><tp:taxon-name><tp:taxon-name-part taxon-name-part-type="genus">Empoasca</tp:taxon-name-part><tp:taxon-name-part taxon-name-part-type="species">devastans</tp:taxon-name-part></tp:taxon-name></italic> Distant from India.</article-title><source>The Indian Journal of Entomology</source><volume>28</volume>: <fpage>187</fpage>–<lpage>196</lpage>.</mixed-citation></ref></ref-list></tp:taxon-treatment>
